# Supplementary material for: Lebanon’s Native Oenological Saccharomyces cerevisiae Flora: Assessment of Different Aspects of Genetic Diversity and Evaluation of Winemaking Potential
Source: J Fungi (Basel). 2021 Aug 23;7(8):678. doi: 10.3390/jof7080678 (PMC8398109; doi:10.3390/jof7080678)
Supplement: Supplementary file 1 [file jof-07-00678-s001.zip]

Archive with 1 entries (1 files):
- jof-1279881-supplementary.pdf
